# Supplementary material for: Effect of core strength training on the badminton player’s performance: A systematic review & meta-analysis
Source: PLoS One. 2024 Jun 12;19(6):e0305116. doi: 10.1371/journal.pone.0305116 (PMC11168634; doi:10.1371/journal.pone.0305116)
Supplement: S1 File — (XLSX) [file pone.0305116.s005.xlsx]

## Sheet: strength
Power-(Standing long jump)
study	year	Tsample	Tmean	Tsd	Csample	Cmean	Csd
Li et al	2018	6	2.6	0.04	6	2.55	0.2
Liu	2017	13	2.84	0.05	13	2.81	0.03
Xu	2015	10	2.7	0.08	10	2.68	0.12
Xu	2012	10	2.46	0.13	10	2.42	0.13
Front court skill-(Net Lift)
study	year	Tsample	Tmean	Tsd	Csample	Cmean	Csd
Liu	2017	13	22.23	9.19	13	21.54	2.27
Xu	2015	10	27.87	3.63	10	26.67	3.67
Xu	2012	10	22.6	2.8	10	19.13	2.08
Back-court-(Hight clear)
study	year	Tsample	Tmean	Tsd	Csample	Cmean	Csd
Hu	2021	14	25.72	4.24	14	21.44	5.36
Liu	2017	13	20.92	6.32	13	18.46	3.8
Xu	2012	10	20.13	2.7	10	18.33	1.19
